# Supplementary material for: Comparative Analysis of Two Candida parapsilosis Isolates Originating from the Same Patient Harbouring the Y132F and R398I Mutations in the ERG11 Gene
Source: Cells. 2023 Jun 7;12(12):1579. doi: 10.3390/cells12121579 (PMC10296954; doi:10.3390/cells12121579)
Supplement: Supplementary file 1 [file cells-12-01579-s001.zip]

Archive with 1 entries (1 files):
- cells-2311022-supplementary.pdf
